# Supplementary material for: Anticoagulant therapy and altered tissue factor expression protect against experimental placental and cerebral malaria
Source: PLoS Pathog. 2025 Jul 3;21(7):e1013259. doi: 10.1371/journal.ppat.1013259 (PMC12244638; doi:10.1371/journal.ppat.1013259)
Supplement: S1 Data — (XLSX) [file ppat.1013259.s007.xlsx]

## Sheet: Fig 1, S1
						weight								% starting weight	hematocrit								% starting hct	parasitemia
Group	Treatment	Uterus Weight (g)	Viable embryos	Resorbing embryos	Total	ED0.5	ED6.5	ED7.5	ED8.5	ED9.5	ED10.5	ED11.5	ED12.5	ED0.5-ED12.5	ED0.5	ED6.5	ED7.5	ED8.5	ED9.5	ED10.5	ED11.5	ED12.5		ED0.5	ED6.5	ED7.5	ED8.5	ED9.5	ED10.5	ED11.5	ED12.5
IP	Dalteparin	2.92	8	1	9	20.39			22.63		21.44		23.93	117.361	0.37931			0.285714		0.172414		0.222222	58.5859	0	0.926	1.92	5.21	15.12	22.53	9.15	3.44
IP	Dalteparin	2.95	8	1	9	19.18	19.98		21.53	22.89	23.32	24.84	26.99	140.719	0.470588	0.444444		0.3	0.2	0.15	0.166667	0.25	53.125	0	0.156	1.52	5.67	18.72	17.13		6.34
IP	Dalteparin	2.81	8	1	9	17.55	18.54		19.46	18.88	18.16	18.66	19.49	111.054	0.538462	0.423077		0.210526	0.230769	0.208333	0.277778	0.277778	51.5873	0	0.678	3.01	6.75	15.4	21.21	10.02	2.39
IP	Dalteparin	2.89	8	0	8	18.92		20.69		21.74	23.2	24.7	25.07	132.505	0.45	0.318182	0.318182		0.347826	0.363636	0.363636	0.421053	93.5673	0	0.305	1.01	5.83	17.64	24.69	13.15	1.93
IP	Dalteparin		6	0	6	19.28							22.75	117.998	0.423077							0.227273	53.719
IP	Dalteparin	3.34	8	0	8	18.9							20.94	110.794	0.5							0.133333	26.6666
IP	Sham	0.93	0	8	8	21.15					22.9	22.04	20.42	96.5485	0.5					0.333333	0.190476	0.136364	27.2727
IP	Sham	3.24	0	10	10	21.01					25.08	24.51	19.8	94.2408	0.470588					0.272727	0.181818	0.166667	35.4168
IP	Sham		0	0	0	19.14		20.24	19.96		23.13		19.04	99.4775	0.473684		0.409091	0.388889		0.3		0.208333	43.9815
IP	Sham	0.47	0	12	12	19.64		20.94	21.08		22.22		19.27	98.1161	0.433333		0.380952	0.416667		0.272727		0.1	23.0769
IP	Sham	0.59	0	10	10	19.23		20.6	20.98		21.39		19.41	100.936	0.466667		0.375	0.363636		0.32		0.136364	29.2208
IP	Sham	1.24	0	9	9	20.51	22.34	22.74			24.04	23.13	22.11	107.801	0.53125	0.307692	0.416667			0.15	0.142857	0.142857	26.8908	0	1.92	2.69	8.18	17.2	23	10.94	2.51
IP	Sham	0.8	0	8	8	18.45	19.7		20.18	21.25			21.47	116.369	0.6	0.4		0.388889	0.378378			0.153846	25.641	0	0.559	2.02	5.78	18.2	24.5	16.8	1.64
UP	Sham	2.83	6	1	7	18.55	19.63	19.7367	19.9867	20.62	21.39	22.44	23.22	125.175	0.444444	0.444444		0.388889	0.486486	0.363636	0.428571
UP	Sham	3.45	8	1	9	19.94	22.31	22.5	22.78	23.56	24.59	25.37	27.44	137.613	0.444444	0.5		0.47619	0.454545	0.407407	0.462963	0.442308	99.5192
UP	Sham	3.49	7	0	7	19.6	21.86	21.62	22.31	23.11	23.95	25.33	26.28	134.082	0.421053	0.512821		0.428571	0.282609	0.25	0.304348	0.35	83.125
UP	Sham	2.73	8	0	8	20.19	21.82	21.94	21.96	22.74	23.52	24.17	25.62	126.895	0.454545	0.5		0.5	0.5	0.4375	0.454545	0.458333	100.833
UP	Sham	2.3	7	1	8	20.92	21.02	21.32	21.81	22.28	22.7	24.18	25.33	121.08	0.511111	0.483871		0.4375	0.428571	0.380952	0.35	0.4	78.2609
UP	Sham	2.81	7	1	8	19.99	20.01	20.16	20.78	20.82	21.1	21.97	22.79	114.007	0.5	0.5		0.363636	0.486486	0.4
UP	Sham	2.81	6	0	6	19.3	20.75	21.03	21.33	21.43	22.54	23.1	24.23	125.544	0.5	0.519231		0.473684	0.377778	0.4	0.428571

## Sheet: Fig 2
				Clinical Scores
Group	ID	Day	Tx	LS	EB	Gr	BP	TE	AB	Sh	D	A	E	Neurological signs (0/1)	Euthanasia day	Weight g	Hema %	Para %	dye extract'n brain wt	extracteddye mass (ug)	dye ug/g brain
1	1	0	dalt	2	2	2	2	2	2	2	2	2	2	0		15.97	0.482759	0
1	1	1	dalt	2	2	2	2	2	2	2	2	2	2	0		16.04	0.347826
1	1	2	dalt	2	2	2	2	2	2	2	2	2	2	0		15.67	0.333333
1	1	3	dalt	1	2	2	2	2	2	2	2	2	2	0		16.06	0.392638	0.043
1	1	4	dalt	2	2	2	2	2	2	2	2	2	2	0		16.06	0.326087	0.141
1	1	5	dalt	2	2	2	1	2	2	2	2	2	2	0	4.995	15.62	0.233333	0.05	0.1033	1.97406	19.11
1	2	0	dalt	2	2	2	2	2	2	2	2	2	2	0		13.56	0.545455	0
1	2	1	dalt	2	2	2	2	2	2	2	2	2	2	0		13.71	0.390625
1	2	2	dalt	2	1	2	2	2	2	2	2	2	2	0		13.43	0.413534
1	2	3	dalt	1	2	2	2	2	2	2	2	2	2	0		14.24	0.27027	0.019
1	2	4	dalt	2	1	2	2	2	2	2	2	1	2	0		13.82	0.333333	0.159
1	2	5	dalt	2	2	2	1	1	2	2	2	2	2	0	5	13.23	0.25	0.127	0.1211	2.98887	24.681
2	3	0	dalt	2	2	2	2	2	2	2	2	2	2	0		17.33	0.460177	0
2	3	1	dalt	2	2	2	2	2	2	2	1	2	2	0		16.37	0.481481
2	3	2	dalt	2	1	2	2	2	1	2	2	2	2	0		16.61	0.405405	0.009
2	3	3	dalt	2	2	2	2	2	2	2	2	2	2	0		15.66	0.428571	0.04
2	3	4	dalt	2	2	2	2	2	2	2	1	2	2	0		15.11	0.4375	0.062
2	3	5	dalt	2	1	2	2	2	2	2	1	2	2	0	5.125	14.93	0.429825	0.032	0.1683	13.8023	82.0099
2	4	0	sham	2	2	2	2	2	2	2	2	2	2	0		16.25	0.45	0
2	4	1	sham	2	2	2	2	2	2	2	2	2	2	0		16.3	0.492188
2	4	2	sham	2	2	2	2	2	2	2	2	2	2	0		17.08	0.406452	0.005
2	4	3	sham	2	2	2	2	2	2	2	2	2	2	0		16.56	0.471074	0.032
2	4	4	sham	1	2	2	2	2	2	2	2	2	2	0		15.56	0.395833	0.064
2	4	5	sham	1	2	2	2	1	1	2	1	2	2	0	5.08	14.87	0.37013	0.062	0.1282	8.33299	64.9999
2	5	0	sham	2	2	2	2	2	2	2	2	2	2	0		17.05	0.434783	0
2	5	1	sham	2	2	2	2	2	2	2	2	2	2	0		16.64	0.52
2	5	2	sham	2	2	2	2	2	2	2	2	2	2	0		16.75	0.387097	0.011
2	5	3	sham	2	1	2	2	2	2	2	2	2	2	0		16.4	0.4875	0.025
2	5	4	sham	2	2	2	2	2	2	2	1	2	2	0		15.24	0.38	0.075
2	5	5	sham	0	0	1	0	0	0	2	1	0	1	0	4.96	14.38	0.41358	0.049	0.1794	12.5073	69.7174
3	6	0	dalt	2	2	2	2	2	2	2	2	2	2	0		19.01	0.466165	0
3	6	1	dalt	2	2	2	2	2	2	2	2	2	2	0		18.84	0.444444
3	6	2	dalt	2	2	2	2	2	2	2	2	2	2	0		18.61	0.407407	0.013
3	6	3	dalt	1	2	2	2	2	2	2	1	2	2	0		17.85	0.486486	0.044
3	6	4	dalt	2	2	2	2	2	2	2	1	2	2	0		17.95	0.4	0.035
3	6	5	dalt	2	2	2	2	2	2	2	1	2	2	0	5.005	17.11	0.383838	0.024
3	7	0	dalt	2	2	2	2	2	2	2	2	2	2	0		17.69	0.449664	0
3	7	1	dalt	2	2	2	2	2	2	2	2	2	2	0		17.38	0.367187
3	7	2	dalt	2	2	2	2	2	2	2	2	2	2	0		17.04	0.225806	0.014
3	7	3	dalt	1	1	2	1	2	1	2	1	2	1	0		16.37	0.15625	0.095
3	7	4	dalt	2	2	2	1	2	2	2	1	2	2	0		16.15	0.12987	0.238
3	7	5	dalt	2	1	2	1	2	1	2	1	2	2	0	5.01	15.92	0.165605	0.254
3	8	0	sham	2	2	2	2	2	2	2	2	2	2	0		17.16	0.538922	0
3	8	1	sham	2	1	1	2	2	2	2	2	2	2	0		16.88	0.443609
3	8	2	sham	2	2	2	2	2	2	2	2	2	2	0		16.91	0.40146	0.012
3	8	3	sham	1	2	2	2	2	2	2	2	2	2	0		16.32	0.432432	0.05
3	8	4	sham	2	2	2	2	2	2	2	1	2	2	0		16.29	0.444444	0.043
3	8	5	sham	2	2	2	1	2	2	2	1	2	2	0	5	15.76	0.353933	0.027
4	9	0	dalt	2	2	2	2	2	2	2	2	2	2	0		17.97	0.407407	0
4	9	1	dalt	2	2	2	2	2	2	2	2	2	2	0		17.78	0.490323
4	9	2	dalt	2	2	2	2	2	2	2	2	2	2	0		17.32	0.422619	0.003
4	9	3	dalt	2	2	2	2	2	2	2	2	2	2	0		17.09	0.37037	0.024
4	9	4	dalt	2	2	2	2	2	2	2	1	2	2	0		16.67	0.324324	0.052
4	9	5	dalt	2	2	1	2	1	1	1	1	1	2	0	4.92	15.42	0.313609	0.037	1.954	0.222	14.3311
4	10	0	sham	2	2	2	2	2	2	2	2	2	2	0		18.63	0.528169	0
4	10	1	sham	2	2	2	2	2	2	2	2	2	2	0		18.72	0.329341
4	10	2	sham	2	2	2	2	2	2	2	2	2	2	0		18.52	0.377907	0.002
4	10	3	sham	2	2	2	2	1	2	2	2	2	2	0		18.04	0.398734	0.032
4	10	4	sham	1	2	2	2	2	2	2	2	1	2	0		17.54	0.378531	0.07
4	10	5	sham	2	0	1	1	0	0	2	1	1	1	1	4.77	16.49	0.348101	0.041	1.9023	0.1523	6.899
4	11	0	sham	2	2	2	2	2	2	2	2	2	2	0		17.24	0.446429	0
4	11	1	sham	2	2	2	2	2	2	2	2	2	2	0		17.11	0.416667
4	11	2	sham	1	2	2	2	2	2	2	2	2	2	0		16.89	0.418994	0.001
4	11	3	sham	2	2	2	2	2	2	2	2	2	2	0		16.82	0.386905	0.027
4	11	4	sham	1	2	2	2	2	2	2	1	2	2	0		16.32	0.395683	0.042
4	11	5	sham	2	1	1	1	1	0	2	1	0	2	1	4.96	15.12	0.362319	0.057	1.9105	0.1893	16.0074
5	12	0	SHAM	2	2	2	2	2	2	2	2	2	2	0		15.78	0.470968	0
5	12	1	SHAM	2	2	2	2	2	2	2	2	2	2	0		15.28	0.446429
5	12	2	SHAM	2	2	2	2	2	2	2	2	2	2	0		15.91	0.424242	0.011
5	12	3	SHAM	2	2	2	2	2	2	2	2	2	2	0		15.49	0.481283	0.043
5	12	4	SHAM	2	2	2	2	2	2	2	2	2	2	0		15.1	0.326203	0.058
5	12	5	SHAM	2	0	1	1	0	1	2	1	2	1	1	5.14	13.89	0.325581	0.05	1.9591	0.2125	19.8327
5	13	0	DALT	2	2	2	2	2	2	2	2	2	2	0		15.48	0.463277	0
5	13	1	DALT	2	2	2	2	2	2	2	2	2	2	0		14.99	0.43787
5	13	2	DALT	2	2	2	2	2	2	2	2	2	2	0		14.99	0.4	0.012
5	13	3	DALT	1	1	2	2	2	2	2	2	2	2	0		15.16	0.363636	0.057
5	13	4	DALT	2	2	2	2	2	2	2	1	2	2	0		14.33	0.30814	0.067
5	13	5	DALT	2	2	2	2	1	2	2	1	2	2	0	5.17	13.67	0.302083	0.058	1.911	0.1794	7.37815
5	14	0	SHAM	2	2	2	2	2	2	2	2	2	2	0		18.31	0.478528	0
5	14	1	SHAM	2	2	2	2	2	2	2	2	2	2	0		17.25	0.507538
5	14	2	SHAM	2	2	2	2	2	2	2	2	2	2	0		18.37	0.445161	0.008
5	14	3	SHAM	2	2	2	2	1	2	2	2	2	2	0		17.62	0.449735	0.032
5	14	4	SHAM	2	2	2	2	2	2	2	2	2	2	0		17.79	0.439252	0.057
5	14	5	SHAM	1	1	1	1	1	1	2	1	1	1	1	5.04	16.2	0.388298	0.053	1.974	0.1965	14.2651
5	15	0	SHAM	2	2	2	2	2	2	2	2	2	2	0		16.77	0.548387	0
5	15	1	SHAM	2	2	2	2	2	2	2	2	2	2	0		16.8	0.31746
5	15	2	SHAM	2	2	2	2	2	2	2	2	2	2	0		17.14	0.327381	0.01
5	15	3	SHAM	2	2	2	2	2	2	2	2	2	2	0		16.4	0.415301	0.114
5	15	4	SHAM	2	1	2	2	2	2	2	2	2	2	0		16.1	0.311224	0.105
5	15	5	SHAM	0	1	1	1	1	1	2	1	1	2	1	5.02	15.11	0.322581	0.084	1.9201	0.1627	9.04612
5	16	0	DALT	2	2	2	2	2	2	2	2	2	2	0		17.44	0.454545	0
5	16	1	DALT	2	2	2	2	2	2	2	2	2	2	0		17.78	0.438272
5	16	2	DALT	2	2	2	2	2	2	2	2	2	2	0		17.89	0.396825	0.01
5	16	3	DALT	2	1	2	2	1	2	2	2	2	2	0		16.8	0.469072	0.036
5	16	4	DALT	2	2	2	2	2	2	2	2	2	2	0		17.18	0.469697	0.061
5	16	5	DALT	0	0	2	1	0	1	2	1	2	2	0	5.018	15.98	0.346847	0.028	1.9368	0.1733	14.0999

## Sheet: Fig 3, S2
		Weight (g)								Hematocrit								Parasitemia
Genotype	Group	ED0.5	ED6.5	ED7.5	ED8.5	ED9.5	ED10.5	ED11.5	ED12.5	ED0.5	ED6.5	ED7.5	ED8.5	ED9.5	ED10.5	ED11.5	ED12.5	ED6.5	ED7.5	ED8.5	ED9.5	ED10.5	ED11.5	ED12.5	uterus weight (g)	# viable embryos	# non-viable embryos	total embryos	% viable
TFCtrl	IP	18.23	19.03	19.57	20.37	20.65	20.92	19.6	18.06	0.4	0.454545	0.416667	0.4	0.272727	0.25	0.208333	0.166667	0.071	0.103	4.27	16.2	20.3	9.01	1.52		0	0	0	0
TFCtrl	IP	16.99	17.61	18.2	19.4	19.72	20.72	18.3	17.1	0.384615	0.48	0.444444	0.25	0.4	0.3	0.277778	0.125	0.12	0.391	2.76	9.68	16.82	8.2	4.96	0.07	0	0	0	0
TFCtrl	IP	18.9	19.4	20.55	20.92	22.53	23.68	20.68	19	0.45	0.4	0.424242	0.466667	0.32	0.181818	0.1	0.166667	0.07	0.091	1.18	9.41	17.7	6	11.5		0	0	0	0
TFCtrl	IP	17.89	18.78	18.99	19.63	19.88	20.39	17.62	16.1	0.454545	0.363636	0.35	0.409091	0.333333	0.277778	0.1	0.0625	0.161	0.196	1.02	40.4	41.2	8.73	5.52	0.42	0	9	9	0
TFCtrl	IP	19.41			20.52		20.3		17.78	0.5			0.409091		0.2		0.173913								0.22	0	4	4	0
TFCtrl	UP	18.86	19.48	19.88	20.01	20.1	20.77	21.83	22.82	0.5	0.5	0.461538	0.473684	0.4	0.434783	0.466667	0.428571								3.46	7	0	7	100
TFCtrl	UP	22.76	23.42	23.97	24.01	25.67	25.98	27.84	28.49	0.333333	0.37931	0.45	0.421053	0.384615	0.384615	0.375	0.4									8	0	8	100
TFCtrl	UP	18.27	19.19	19.69	19.77	20.29	21.2	22.2	22.71	0.470588	0.5	0.454545	0.357143	0.4	0.388889	0.45	0.454545								2.36	7	1	8	87.5
TFCtrl	UP	20.81	22.31		22.91	23.29	24.41	25.16	26.12	0.437788	0.44		0.38	0.446429	0.423077	0.463768	0.5								2.77			9
TFCtrl	UP	17.77	19.26	19.85					21.86	0.5	0.384615	0.48					0.416667								0.61	1	0	1	100
TFCtrl	UP	17.91		20.22		20.94	21.78	22.65	23.9	0.629921		0.5		0.459459	0.5	0.428571	0.532995								2.34			9
TFCtrl	UP	18.09	19.81		19.79	20.49	20.77	21.38	22.12	0.535714	0.595855		0.431818	0.46875	0.478261	0.425	0.5								2.14			5
TFCtrl	UP	18.34	19.03		20.85	21.78	22.25	23.29	24.43	0.555556	0.492228		0.477273	0.482759	0.457627	0.538462	0.5								3.3			8
TFTie2D	IP	18.35			20.3	21.25		21.43	23.41	0.461538			0.363636	0.333333		0.25	0.363636								2.4	7	0	7	100
TFTie2D	IP	17.66	18.28	18.43	18.47	19.01	19.24	20.24	22.12	0.454545	0.444444	0.421053	0.4	0.3	0.272727	0.222222	0.0909091		2.39	7.7	15.816	16.17	7.89	3.18		0	0	0	0
TFTie2D	IP	18.63	19.63	20.34	20.97	21.63	21.83	22.58	23.6	0.464286	0.342857	0.388889	0.3	0.166667	0.3125	0.25			2.57	8.61	14.5	16.1	3.38	1.94	2.29	6	1	7	85.7143
TFTie2D	IP	23.95	24.82	26.01	26.99	28.45	29.51	24.65	23.44	0.384615	0.5	0.454545	0.35	0.35	0.25	0.2	0.15	0.202	0.293	1.57	10.11	15.91	10.4	2.73	1.08	1	5	6	16.6667
TFTie2D	IP	16.91	20.15	21.22	22.56	23.62	24.79	24.94	25.87	0.470588	0.409091	0.380952	0.315789	0.318182	0.318182	0.272727	0.208333		1.92	8.53	13.7	8.13	5.15	6.12		10	0	10	100
TFTie2D	IP	19.46	20.61	21.29	21.36	23	23.6	21.06	20.17	0.5	0.45	0.375	0.4	0.375	0.380952	0.2	0.190476	0.053	0.071	1.69	11.02	8.31	9.8	10.2	2.32	0	9	9	0
TFTie2D	IP	17.82	18.85	19.77	20.33	20.94	21.98	22.39	23.49	0.466667	0.5	0.4375	0.333333	0.416667	0.392857	0.285714	0.269231		2.33	8.09	12.99	16.01	6.22	3.14	2.3	6	0	6	100
TFTie2D	UP	20.45	21.66	21.98	22.77	22.96	23.91	25.88	26.72	0.454545	0.444444	0.416667	0.4375	0.416667	0.4	0.35	0.411765								3.67	8	0	8	100
TFTie2D	UP	19.59	20.74	21.41	22.14	22.32	23.67	24.47	26.35	0.5	0.444444	0.454545	0.4	0.409091	0.375	0.409091	0.409091								4.27	10	0	10	100
TFTie2D	UP	18.36	19.72	19.92	20	20.52	22.25	22.8	24.18	0.4	0.434783	0.4	0.363636	0.3	0.269231	0.35	0.4								3.18	7	0	7	100
TFTie2D	UP	20	20.42	21.26	22.81	23.02	23.42	24.33	25	0.416667	0.458333	0.4	0.433333	0.384615	0.4	0.357143	0.388889								1.04	8	1	9	88.8889
TFTie2D	UP	18.16	19.3		20.02		21.59	22.35	23.34	0.473684	0.478261		0.538462		0.535484	0.538462	0.568182								2.09
TFTie2D	UP	19.85	20.7		21.82	21.57	22.95	23.67	24.51	0.589744			0.5	0.485714		0.441176	0.47619								2.69			9
TFTie2D	UP	19.42	20.35		21.16		21.86	22.91	23.68	0.520833	0.5		0.480769		0.595238	0.482759	0.490909								1.8			7
TFTie2D	UP	19.59	21.33		22.47	23.02	23.77	24.56	25.39	0.483568	0.375		0.44898	0.39749	0.44186	0.492308	0.352941								2.9			6
TFTie2D	UP	20.44	21.88		22.12	23.1	24.04	25.59	26.35	0.46	0.416667		0.451456	0.386364	0.482759	0.438931	0.5								3.35			12

## Sheet: Fig 5
				Parasitemia
Genotype	Genotype label	Euthanasia Day	Neurological signs	D0	D1	D2	D3	D4	D5	D6
LysMCre-	TFCtrl	D4	0	0		0.048	0.33	2.2
LysMCre-	TFCtrl	D4	0	0		0.114	0.73	3.57
LysMCre-	TFCtrl	D4	0	0			2.74	4.88
LysMCre-	TFCtrl	D5	0	0		0.064	0.4	2.83
LysMCre-	TFCtrl	D5	0	0		0.04	0.143	0.771	6.69
LysMCre-	TFCtrl	D5	0
LysMCre-	TFCtrl	D5	0	0			0.32	1.7	3.61
LysMCre-	TFCtrl	D5	0
LysMCre-	TFCtrl	D5	0
LysMCre-	TFCtrl	D5	1	0		0.103	0.65	5.26
LysMCre-	TFCtrl	D5	1
LysMCre-	TFCtrl	D5	1
LysMCre-	TFCtrl	D5	1	0			0.66	3.7	6.09	5.05
LysMCre-	TFCtrl	D5	1	0				3.74	5.29
LysMCre-	TFCtrl	D5	1	0				3.51	5.4
LysMCre-	TFCtrl	D5	1	0				4.22
LysMCre-	TFCtrl	D5	1	0				3.58	6.16
LysMCre-	TFCtrl	D5	1
LysMCre-	TFCtrl	D5	1
LysMCre-	TFCtrl	D5	1
LysMCre-	TFCtrl	D6	1
LysMCre-	TFCtrl	D6	1	0		0.213	0.76	3.25	5.16
LysMCre-	TFCtrl	D6	1	0		0.167	1.12	6.5	6.86
LysMCre-	TFCtrl	D6	1	0		0.093	0.392	1.97	5.45	7.38
LysMCre-	TFCtrl	D6	1
LysMCre-	TFCtrl	D6	1	0			0.63	2.57	5.44	5.54
LysMCre-	TFCtrl	D6	1	0			0.45	2.84	5.07	4.61
LysMCre-	TFCtrl	D6	1	0			0.29		3.7
LysMCre+	TFLysMD	D4	0	0		0.15	1.16	9.44
LysMCre+	TFLysMD	D4	0	0		0.05	0.44	3.3
LysMCre+	TFLysMD	D4	0	0			2.6	4.45
LysMCre+	TFLysMD	D5	0	0		0.2	1.32	2.91	6.16
LysMCre+	TFLysMD	D5	0
LysMCre+	TFLysMD	D5	0	0			0.31	1.8	3.94
LysMCre+	TFLysMD	D5	1	0		0.085	0.52	3.08
LysMCre+	TFLysMD	D5	1
LysMCre+	TFLysMD	D5	1
LysMCre+	TFLysMD	D5	1
LysMCre+	TFLysMD	D5	1
LysMCre+	TFLysMD	D6	0	0				5.12	11.43	6.24
LysMCre+	TFLysMD	D6	1	0				2.65	5.87	7.44
LysMCre+	TFLysMD	D6	1	0		0.125	0.529	5.54	5.56	7.63
LysMCre+	TFLysMD	D6	1	0			0.36		5.05
LysMCre+	TFLysMD	D6	1	0				3.11	3.77	3.03
Tie2Cre-	TFCtrl	D4	0	0		0.375	1.87	4.02
Tie2Cre-	TFCtrl	D4	0	0		0.811	3.27	6.33
Tie2Cre-	TFCtrl	D4	0	0		0.589	2.33	4.34
Tie2Cre-	TFCtrl	D5	0	0		0.018	0.11	1.06
Tie2Cre-	TFCtrl	D5	0	0		0.048	0.2	1.66
Tie2Cre-	TFCtrl	D5	0	0			0.71		3.77
Tie2Cre-	TFCtrl	D5	0	0			0.53		4.44
Tie2Cre-	TFCtrl	D5	0
Tie2Cre-	TFCtrl	D5	1	0			2.38		9.34
Tie2Cre-	TFCtrl	D5	1
Tie2Cre-	TFCtrl	D5	1	0			0.22		4.28
Tie2Cre-	TFCtrl	D5	1	0			0.94		3.06
Tie2Cre-	TFCtrl	D5	1
Tie2Cre-	TFCtrl	D5	1
Tie2Cre-	TFCtrl	D5	1
Tie2Cre-	TFCtrl	D5	1
Tie2Cre-	TFCtrl	D5	1
Tie2Cre-	TFCtrl	D6	0
Tie2Cre-	TFCtrl	D6	1	0		0.132	0.919	4.35	9.3	9.6
Tie2Cre-	TFCtrl	D6	1	0		0.104	0.651	4.19	6.76
Tie2Cre-	TFCtrl	D6	1	0		0.121	0.744	3.46	6.91
Tie2Cre-	TFCtrl	D6	1
Tie2Cre+	TFTie2D	D4	0	0		0.039	0.29	2.45
Tie2Cre+	TFTie2D	D4	0	0			1.68
Tie2Cre+	TFTie2D	D5	0	0		0.022	0.15	1.6
Tie2Cre+	TFTie2D	D5	0	0			3.01	8.22	12.9
Tie2Cre+	TFTie2D	D5	0	0		0.098	0.396	1.94	?
Tie2Cre+	TFTie2D	D5	0	0		0.114	0.699	3.39	?
Tie2Cre+	TFTie2D	D5	0	0		0.149	1	4.39	5.96
Tie2Cre+	TFTie2D	D5	0
Tie2Cre+	TFTie2D	D5	0	0			0.37		4.54
Tie2Cre+	TFTie2D	D5	1	0			2.22		10.4
Tie2Cre+	TFTie2D	D5	1	0			2.89	7.9	9.3
Tie2Cre+	TFTie2D	D5	1	0			2.9	6.97	10.2
Tie2Cre+	TFTie2D	D5	1	0			3.65	5.66	11
Tie2Cre+	TFTie2D	D5	1	0			3.88	10.2	13.5
Tie2Cre+	TFTie2D	D5	1	0		0.182	1.1	3.8	6.16
Tie2Cre+	TFTie2D	D5	1
Tie2Cre+	TFTie2D	D5	1
Tie2Cre+	TFTie2D	D5	1	0			0.25		4.48
TIe2Cre+	TFTie2D	D5	1	0				4.05	6.12
Tie2Cre+	TFTie2D	D5	1	0			0.89		4.14
Tie2Cre+	TFTie2D	D5	1	0			0.52		3.67
Tie2Cre+	TFTie2D	D5	1
Tie2Cre+	TFTie2D	D5	1
Tie2Cre+	TFTie2D	D5	1
Tie2Cre+	TFTie2D	D6	1	0			1.21		5.95	6.27
Tie2Cre+	TFTie2D	D6	1	0			4.37	7.52	13.51	16.16
Tie2Cre+	TFTie2D	D6	1	0		0.154	0.748	3.16	6.09	5.39
Tie2Cre+	TFTie2D	D6	1	0				1.9	4.94	5.78
Tie2Cre+	TFTie2D	D6	1

## Sheet: Fig 6
			Parasitemia
Genotype	Euthanasia Day	Neurological signs	D0	D1	D2	D3	D4	D5	D6
B6	D4	0	0	0.102		3.03	3.82
B6	D4	0	0	0.074		2.19	3.91
B6	D4	0	0	0.074		2.57	3.96
B6	D4	0	0		0.23	1.53	4.89
B6	D4	0	0			2.04	2.47
B6	D4	0	0			1.69	2.31
B6	D4	0	0			1.89	2.05
B6	D4	0
B6	D5	0	0			0.739	2.53	5.83
B6	D5	0	0		0.219	1.84	4.08	5.14
B6	D5	0	0		0.227	1.47	3.9	5.87
B6	D5	0	0		0.189	1.26	4.02	9.34
B6	D5	0	0		0.15	1.39	4.39	6.63
B6	D5	0	0			1.53	9.29	13.13
B6	D5	0	0			2.14	2.63	5.08
B6	D5	0	0			2.99	3.71	2.05
B6	D5	0	0			1.29	2.79	3.09
B6	D5	0	0			1.89	4.31	2.35
B6	D5	0	0			2.32	4.01	6
B6	D5	0	0			1.94	4.02	5.17
B6	D5	0	0			2.11	4.39	6.99
B6	D5	0	0			1.39	3.92	7.15
B6	D5	0	0			1.2	2.61	3.71
B6	D5	0	0			2.94	4.61	6.29
B6	D5	0	0			2	4.02	6.33
B6	D5	1	0	0.062	0.43	3.12	3.83	4.49
B6	D5	1	0			1.75	4.08	5.47
B6	D5	1	0			3.01	10.23	11.82
B6	D5	1	0		0.24	2.18	9.36	15.51
B6	D5	1	0	0.031	0.2	0.91	4.01	8.61
B6	D5	1	0	0.053	0.36	1.3	5.08	7.9
B6	D5	1	0	0.046		0.33	4.33	5.82
B6	D5	1	0	0.065		0.33	4.99	5.25
B6	D5	1	0	0.04		0.23	4.3	5.84
B6	D5	1	0	0.03		0.23	4.44	4.1
B6	D5	1	0			1.07	5.16	2.48
B6	D5	1	0			2.02	5.06	10.41
B6	D5	1	0			2.99	5.35	8.66
B6	D5	1	0			2.57	3.88	7.02
B6	D5	1	0			1.85	6.92	5.33
B6	D5	1	0			2.43	5.55	5.97
B6	D5	1	0			3	5.92	6.67
B6	D5	1	0			1.78	4.92	5.53
B6	D5	1	0			2.9	7.02	9.22
B6	D5	1	0			1.8	5.83	6.1
B6	D5	1	0			1.01	4.77	5.32
B6	D5	1	0			1.22	4.05	4.59
B6	D5	1	0			1.77	6.1	6.98
B6	D5	1	0			2.02	6.21	7.14
B6	D5	1	0			1.4	4.39	4.91
B6	D5	1	0			1.82	6.9	9.2
B6	D5	1	0			2.97	4.48	5.52
B6	D5	1
B6	D5	1
B6	D5	1
B6	D6	0	0				5.37	10.59	5.74
B6	D6	0	0			2.5	4.22	7.01
B6	D6	1	0		0.361	1.4	4.42	5.94	3.99
B6	D6	1	0		0.19	1.43	4.2	6.43	4.71
B6	D6	1	0			1.5	10.92	13.13	6.59
B6	D6	1	0		0.53	3.72	9.94	5.02	5.01
B6	D6	1
LTF	D4	0	0			1.73	3.52
LTF	D4	0	0			3.55	2.53
LTF	D4	0	0			1.59	4.46
LTF	D5	0	0		0.065	0.38	2.11
LTF	D5	0	0	0.041	0.27	1.75	5.15	6.87
LTF	D5	0	0			2.65	4.97	3.46
LTF	D5	0	0			0.14	5.71	4.14
LTF	D5	1	0		0.2	2.13	6.38	12.23
LTF	D5	1	0		0.17	1.59	4.56	7.07
LTF	D5	1	0			1.53	4.71	10.33
LTF	D5	1	0			1.62	5.2	6.96
LTF	D5	1	0			1.82	5.44	8.68
LTF	D6	0	0		0.47	3.21	5.5	3.97	7.41
LTF	D6	0	0		0.38	3.38	13.81	3.52	6.64
LTF	D6	0	0		0.26	1.91	4.9	3.91	5.49
LTF	D6	0	0			0.15	5	5.01	6.31
LTF	D6	0	0				5.32	5.11	6.71
LTF	D6	0
LTF	D6	1	0		0.38	2.41	7.24	7.78	8.07
Tfhet	D4	0	0	0.038	0.27	2.22	6.99
Tfhet	D4	0	0	0.043	0.41	2.75	5.05
Tfhet	D4	0	0	0.058	0.31	2.16	6.15
Tfhet	D4	0	0	0.042	0.39	2.46	5.43
Tfhet	D4	0
Tfhet	D5	0	0			2.1	4.9	6.34
Tfhet	D5	0	0			2.42	4.6	6.86
Tfhet	D5	0	0					4.42
Tfhet	D5	0
Tfhet	D5	1	0		0.076	0.47	2.94	7.88
Tfhet	D5	1	0			0.691	2.75	6.66
Tfhet	D5	1	0			0.15	3.77	4.4
Tfhet	D5	1	0			1.77	3	3.11
Tfhet	D5	1	0		0.084	1.25	3.94
Tfhet	D5	1	0		0.044	2.01	2.24
Tfhet	D5	1	0			2.35	4.53	7.99
Tfhet	D5	1	0			1.88	6.06	6.92
Tfhet	D5	1	0			1.76	5.31	8.51
Tfhet	D5	1	0			0.19	5.21
Tfhet	D5	1
Tfhet	D5	1
Tfhet	D5	1
Tfhet	D6	0
Tfhet	D6	0

## Sheet: Fig 6D
mouse #	genotype	day	ECM?	image #	dimension 1 (microns)	dimension 2 (microns)	area
1	LTF	5	N	1a	19.82	23.88	473.302
1	LTF	5	N	1a	12.06	22.47	270.988
1	LTF	5	N	2	26.12	37.93	990.732
1	LTF	5	N	3	85.79	26.72	2292.31
1	LTF	5	N	4	48.65	40.69	1979.57
1	LTF	5	N	5	65.05	44.2	2875.21
1	LTF	5	N	6	29.82	39.48	1177.29
1	LTF	5	N	7	39.91	47.51	1896.12
1	LTF	5	N	8	33.92	34.52	1170.92
1	LTF	5	N	9	21.58	19.55	421.889
1	LTF	5	N	10	56.76	23.64	1341.81
2	LTF	5	Y	1	35.24	48.4	1705.62
2	LTF	5	Y	2	18.68	34.19	638.669
2	LTF	5	Y	3	30.74	36.31	1116.17
2	LTF	5	Y	4	42	60.73	2550.66
2	LTF	5	Y	5	26.12	36.81	961.477
2	LTF	5	Y	6	42.8	68.01	2910.83
2	LTF	5	Y	7	75.04	27.37	2053.84
2	LTF	5	Y	8	51.05	53.7	2741.39
2	LTF	5	Y	9	42.14	33.21	1399.47
2	LTF	5	Y	10	23.24	41.35	960.974
3	Tfhet	5	Y	1	33.41	43.11	1440.31
3	Tfhet	5	Y	2	55.87	82.42	4604.81
3	Tfhet	5	Y	3	153.25	128.58	19704.9
3	Tfhet	5	Y	4	25.4	39.48	1002.79
3	Tfhet	5	Y	5	23.18	37.55	870.409
3	Tfhet	5	Y	6	64.87	50.35	3266.2
3	Tfhet	5	Y	7	186.21	21.29	3964.41
3	Tfhet	5	Y	8	36.32	51.08	1855.23
3	Tfhet	5	Y	9	28.53	46.15	1316.66
3	Tfhet	5	Y	10	26.95	164.25	4426.54
4	Tfhet	5	N	1	36.42	63.46	2311.21
4	Tfhet	5	N	2	33.7	14.83	499.771
4	Tfhet	5	N	3	31.88	15.74	501.791
4	Tfhet	5	N	4	34.42	54.46	1874.51
4	Tfhet	5	N	5	34.42	30.39	1046.02
4	Tfhet	5	N	6	200.41	63.55	12736.1
4	Tfhet	5	N	7	22.98	159.91	3674.73
4	Tfhet	5	N	7	20.47	37.44	766.397
4	Tfhet	5	N	8	51.77	43.89	2272.19
4	Tfhet	5	N	9a	64.87	49.08	3183.82
4	Tfhet	5	N	9b	33.87	86.9	2943.3
4	Tfhet	5	N	10	160.45	27.59	4426.82
